# Supplementary material for: Antibody-dependent cellular cytotoxicity, infected cell binding and neutralization by antibodies to the SIV envelope glycoprotein
Source: PLoS Pathog. 2023 May 30;19(5):e1011407. doi: 10.1371/journal.ppat.1011407 (PMC10256149; doi:10.1371/journal.ppat.1011407)
Supplement: S1 File — (XLS) [file ppat.1011407.s008.xls]

## Sheet: sorted by epitope
mab	epitope	virus	bind-target (gMFI ratio)	bind-primary (gMFI Ratio)	ADCC (AAC)	neutralization (AAC)
ITS01	CD4bs	SIVmac239	1.57778	1.52632	200	220
ITS102.03	CD4bs	SIVmac239	1.85185	1.50526	1045.8	1274.6
ITS103.01	CD4bs	SIVmac239	76.9091	29.8947	1400.1	1995.06
ITS103.02	CD4bs	SIVmac239	55.5682	17.8947	1402.9	1992.71
ITS103.03	CD4bs	SIVmac239	49.3068	17.193	1366.8	1989.14
ITS103.04	CD4bs	SIVmac239	51.25	19.1228	1289.7	1993.54
ITS23	CD4bs	SIVmac239	1.03586	1.28772	155	6
ITS01	CD4bs	SIVmac316	1.728	1.24716	340	1640.4
ITS102.03	CD4bs	SIVmac316	2.52	1.33807	883	443
ITS103.01	CD4bs	SIVmac316	21.8807	4.51705	1063.9	1944.36
ITS103.02	CD4bs	SIVmac316	14.1355	3.57955	1026.8	1614.9
ITS103.03	CD4bs	SIVmac316	13.6097	3.4375	1067	1565.7
ITS103.04	CD4bs	SIVmac316	14.8028	3.89205	1047.1	1497.3
ITS23	CD4bs	SIVmac316	0.996047	1.02557	142	18
ITS01	CD4bs	SIVsmE543-3	1.53285	0.865497	206	-128
ITS102.03	CD4bs	SIVsmE543-3	2.26277	1.24172	1056.8	1629.3
ITS103.01	CD4bs	SIVsmE543-3	67.0058	22.1832	1713.1	1994.16
ITS103.02	CD4bs	SIVsmE543-3	53.5088	13.7232	1687.7	1978.73
ITS103.03	CD4bs	SIVsmE543-3	38.5029	17.037	1727.3	1987.55
ITS103.04	CD4bs	SIVsmE543-3	50.2456	16.1209	1670.4	1985.45
ITS23	CD4bs	SIVsmE543-3	1.03187	0.916179	183	-156
ITS01	CD4bs	SIVsmE660-FL14	1.46914	1.77101	220	1800
ITS102.03	CD4bs	SIVsmE660-FL14	2.41975	2.55072	1120.5	1709
ITS103.01	CD4bs	SIVsmE660-FL14	44.7054	31.8551	1740.5	1996.48
ITS103.02	CD4bs	SIVsmE660-FL14	32.5179	16.2029	1820.9	1982.55
ITS103.03	CD4bs	SIVsmE660-FL14	32.2143	18.9565	1821.3	1987.22
ITS103.04	CD4bs	SIVsmE660-FL14	31.4464	19.4203	1822.1	1985.29
ITS23	CD4bs	SIVsmE660-FL14	1.01408	1.53623	140	57
ITS99	CD4-inducible	SIVmac239	1.66781	1.97895	497	84
1.4H	CD4-inducible	SIVmac239	4.53468	5.85965	1390.1	75
ITS99	CD4-inducible	SIVmac316	2.46996	1.97727	733	1843.2
1.4H	CD4-inducible	SIVmac316	8.84076	4.6875	1515.8	1842.4
ITS99	CD4-inducible	SIVsmE543-3	2.01931	1.64912	299	-109
1.4H	CD4-inducible	SIVsmE543-3	4.89474	3.60624	1571.4	-762
ITS99	CD4-inducible	SIVsmE660-FL14	3.64527	4.92754	573	1778.9
1.4H	CD4-inducible	SIVsmE660-FL14	6.07714	8.23188	1691.5	1660
ITS51	CD4-inducible	SIVmac239	1.31276	6.63158	511	41
ITS51	CD4-inducible	SIVmac316	1.63566	5.65341	646	-250
ITS51	CD4-inducible	SIVsmE543-3	1.7439	1.04483	367	1516.6
ITS51	CD4-inducible	SIVsmE660-FL14	1.31661	5.65217	385	1570.6
ITS90.03	gp120-gp41	SIVmac239	2.06475	no data	530	932
ITS90.03	gp120-gp41	SIVmac316	2.12121	no data	600	556
ITS90.03	gp120-gp41	SIVsmE543-3	3.37594	no data	820	1094.3
ITS90.03	gp120-gp41	SIVsmE660-FL14	0.938596	no data	50	14
ITS61.01	HMP	SIVmac239	6.88148	5.7193	1030.1	281
ITS61.02	HMP	SIVmac239	5.7037	2.00702	1102.1	105
ITS54	HMP	SIVmac239	1.21514	1.52982	625	-234
ITS55	HMP	SIVmac239	1.17131	1.67018	410	-239
ITS70.01	HMP	SIVmac239	2.20576	3	1246.2	-102
ITS61.01	HMP	SIVmac316	13.896	4.65909	1148.2	1610.7
ITS61.02	HMP	SIVmac316	12.28	1.87216	1202.7	1909.27
ITS54	HMP	SIVmac316	1.21344	1.44602	606	-102
ITS55	HMP	SIVmac316	1.20949	1.63068	456	-33
ITS70.01	HMP	SIVmac316	3.31008	2.40909	1104.8	1592.9
ITS61.01	HMP	SIVsmE543-3	1.12409	0.879142	219	124
ITS61.02	HMP	SIVsmE543-3	1.27737	2.98246	246	31
ITS54	HMP	SIVsmE543-3	1.21912	1.57115	1148.8	-20
ITS55	HMP	SIVsmE543-3	1.08367	1.5692	934	32
ITS70.01	HMP	SIVsmE543-3	1.46341	1.92203	540	-73
ITS61.01	HMP	SIVsmE660-FL14	12.537	4.86957	985	1816.8
ITS61.02	HMP	SIVsmE660-FL14	11.9691	2.84638	1091.1	1855
ITS54	HMP	SIVsmE660-FL14	1.48944	2.37101	1277.5	-79
ITS55	HMP	SIVsmE660-FL14	1.52817	2.47826	1091.2	11
ITS70.01	HMP	SIVsmE660-FL14	3.03448	5.10145	1252.3	1674.4
ITS112.01	MPER	SIVmac239	0.778098	1.51228	-54	327
ITS113.01	MPER	SIVmac239	0.928058	no data	71	627
ITS112.01	MPER	SIVmac316	1.56184	1.24432	78	928
ITS113.01	MPER	SIVmac316	0.901515	no data	-35	1035.1
ITS112.01	MPER	SIVsmE543-3	1.38971	1.20468	11	-130
ITS113.01	MPER	SIVsmE543-3	0.984962	no data	-38	496
ITS112.01	MPER	SIVsmE660-FL14	1.26433	1.73333	187	343
ITS113.01	MPER	SIVsmE660-FL14	1.03509	no data	3	618
ITS104.01	undefined	SIVmac239	1.66859	2.21404	707	-181
5L7	undefined	SIVmac239	5.54545	no data	1377.3	174
ITS104.01	undefined	SIVmac316	4.54417	1.80114	1078.2	991
5L7	undefined	SIVmac316	6.26556	no data	1504.1	1881.8
ITS104.01	undefined	SIVsmE543-3	2.80515	1.35088	679	87
5L7	undefined	SIVsmE543-3	0.929787	no data	24	-235
ITS104.01	undefined	SIVsmE660-FL14	4.16561	7.04348	844	1771.4
5L7	undefined	SIVsmE660-FL14	1.15904	no data	1182.6	1250.8
ITS03	V1/V2	SIVmac239	5.02594	3.64912	575	-220
ITS06.02	V1/V2	SIVmac239	3.56522	6.21053	732	-97
ITS09.02	V1/V2	SIVmac239	1.79227	2.16491	349	-85
ITS12.01	V1/V2	SIVmac239	1.03382	1.28421	110	21
ITS41	V1/V2	SIVmac239	1.73913	1.94386	230	12
ITS45	V1/V2	SIVmac239	1.19342	1.27368	60	218
ITS46	V1/V2	SIVmac239	1.50617	1.57895	129	-10
NCI05	V1/V2	SIVmac239	1.01439	no data	-88	268
NCI09	V1/V2	SIVmac239	0.964029	no data	6	77
ITS03	V1/V2	SIVmac316	1.0106	1.06534	-41	83
ITS06.02	V1/V2	SIVmac316	5.31604	5.73864	725	1171.6
ITS09.02	V1/V2	SIVmac316	0.971698	1.10795	178	56
ITS12.01	V1/V2	SIVmac316	0.962264	1.04261	102	-19
ITS41	V1/V2	SIVmac316	1.38679	1.30114	122	308
ITS45	V1/V2	SIVmac316	1.0155	1.09659	-4	-394
ITS46	V1/V2	SIVmac316	1.03101	1.08523	71	-325
NCI05	V1/V2	SIVmac316	0.939394	no data	-157	219
NCI09	V1/V2	SIVmac316	0.954545	no data	-66	112
ITS03	V1/V2	SIVsmE543-3	5.08456	2.51462	548	-218
ITS06.02	V1/V2	SIVsmE543-3	1.62264	1.72904	257	-174
ITS09.02	V1/V2	SIVsmE543-3	2.09434	1.38402	248	-466
ITS12.01	V1/V2	SIVsmE543-3	2.00943	1.12476	105	147
ITS41	V1/V2	SIVsmE543-3	1.03302	0.933723	132	1
ITS45	V1/V2	SIVsmE543-3	1.0122	1.09942	55	30
ITS46	V1/V2	SIVsmE543-3	1.02846	1.06823	100	-154
NCI05	V1/V2	SIVsmE543-3	1.15789	no data	-312	721
NCI09	V1/V2	SIVsmE543-3	0.947368	no data	-191	486
ITS03	V1/V2	SIVsmE660-FL14	3.38854	8.43478	541	1203
ITS06.02	V1/V2	SIVsmE660-FL14	6.86328	7.56522	1350.6	1413.8
ITS09.02	V1/V2	SIVsmE660-FL14	3.71875	5.42029	672	1001.4
ITS12.01	V1/V2	SIVsmE660-FL14	2.42969	2.37681	314	978
ITS41	V1/V2	SIVsmE660-FL14	1.07422	1.58261	260	50
ITS45	V1/V2	SIVsmE660-FL14	0.971787	1.69565	140	336
ITS46	V1/V2	SIVsmE660-FL14	0.946708	1.57681	177	-88
NCI05	V1/V2	SIVsmE660-FL14	1.63158	no data	-50	1112.8
NCI09	V1/V2	SIVsmE660-FL14	1.11404	no data	-122	634
ITS52	V3	SIVmac239	6.95677	5.89474	803	40
ITS52	V3	SIVmac316	12.1307	4.57386	1035.8	1573.7
ITS52	V3	SIVsmE543-3	6.11397	3.41131	366	276
ITS52	V3	SIVsmE660-FL14	4.82484	7.97101	649	1693.1

## Sheet: sorted by mAb
mab	epitope	virus	bind-target (gMFI ratio)	bind-primary (gMFI Ratio)	ADCC (AAC)	neutralization (AAC)
1.4H	CD4-inducible	SIVmac239	4.53468	5.85965	1390.1	75
1.4H	CD4-inducible	SIVmac316	8.84076	4.6875	1515.8	1842.4
1.4H	CD4-inducible	SIVsmE543-3	4.89474	3.60624	1571.4	-762
1.4H	CD4-inducible	SIVsmE660-FL14	6.07714	8.23188	1691.5	1660
5L7	undefined	SIVmac239	5.54545	no data	1377.3	174
5L7	undefined	SIVmac316	6.26556	no data	1504.1	1881.8
5L7	undefined	SIVsmE543-3	0.929787	no data	24	-235
5L7	undefined	SIVsmE660-FL14	1.15904	no data	1182.6	1250.8
ITS01	CD4bs	SIVmac239	1.57778	1.52632	200	220
ITS01	CD4bs	SIVmac316	1.728	1.24716	340	1640.4
ITS01	CD4bs	SIVsmE543-3	1.53285	0.865497	206	-128
ITS01	CD4bs	SIVsmE660-FL14	1.46914	1.77101	220	1800
ITS03	V1/V2	SIVmac239	5.02594	3.64912	575	-220
ITS03	V1/V2	SIVmac316	1.0106	1.06534	-41	83
ITS03	V1/V2	SIVsmE543-3	5.08456	2.51462	548	-218
ITS03	V1/V2	SIVsmE660-FL14	3.38854	8.43478	541	1203
ITS06.02	V1/V2	SIVmac239	3.56522	6.21053	732	-97
ITS06.02	V1/V2	SIVmac316	5.31604	5.73864	725	1171.6
ITS06.02	V1/V2	SIVsmE543-3	1.62264	1.72904	257	-174
ITS06.02	V1/V2	SIVsmE660-FL14	6.86328	7.56522	1350.6	1413.8
ITS09.02	V1/V2	SIVmac239	1.79227	2.16491	349	-85
ITS09.02	V1/V2	SIVmac316	0.971698	1.10795	178	56
ITS09.02	V1/V2	SIVsmE543-3	2.09434	1.38402	248	-466
ITS09.02	V1/V2	SIVsmE660-FL14	3.71875	5.42029	672	1001.4
ITS102.03	CD4bs	SIVmac239	1.85185	1.50526	1045.8	1274.6
ITS102.03	CD4bs	SIVmac316	2.52	1.33807	883	443
ITS102.03	CD4bs	SIVsmE543-3	2.26277	1.24172	1056.8	1629.3
ITS102.03	CD4bs	SIVsmE660-FL14	2.41975	2.55072	1120.5	1709
ITS103.01	CD4bs	SIVmac239	76.9091	29.8947	1400.1	1995.06
ITS103.01	CD4bs	SIVmac316	21.8807	4.51705	1063.9	1944.36
ITS103.01	CD4bs	SIVsmE543-3	67.0058	22.1832	1713.1	1994.16
ITS103.01	CD4bs	SIVsmE660-FL14	44.7054	31.8551	1740.5	1996.48
ITS103.02	CD4bs	SIVmac239	55.5682	17.8947	1402.9	1992.71
ITS103.02	CD4bs	SIVmac316	14.1355	3.57955	1026.8	1614.9
ITS103.02	CD4bs	SIVsmE543-3	53.5088	13.7232	1687.7	1978.73
ITS103.02	CD4bs	SIVsmE660-FL14	32.5179	16.2029	1820.9	1982.55
ITS103.03	CD4bs	SIVmac239	49.3068	17.193	1366.8	1989.14
ITS103.03	CD4bs	SIVmac316	13.6097	3.4375	1067	1565.7
ITS103.03	CD4bs	SIVsmE543-3	38.5029	17.037	1727.3	1987.55
ITS103.03	CD4bs	SIVsmE660-FL14	32.2143	18.9565	1821.3	1987.22
ITS103.04	CD4bs	SIVmac239	51.25	19.1228	1289.7	1993.54
ITS103.04	CD4bs	SIVmac316	14.8028	3.89205	1047.1	1497.3
ITS103.04	CD4bs	SIVsmE543-3	50.2456	16.1209	1670.4	1985.45
ITS103.04	CD4bs	SIVsmE660-FL14	31.4464	19.4203	1822.1	1985.29
ITS104.01	undefined	SIVmac239	1.66859	2.21404	707	-181
ITS104.01	undefined	SIVmac316	4.54417	1.80114	1078.2	991
ITS104.01	undefined	SIVsmE543-3	2.80515	1.35088	679	87
ITS104.01	undefined	SIVsmE660-FL14	4.16561	7.04348	844	1771.4
ITS112.01	MPER	SIVmac239	0.778098	1.51228	-54	327
ITS112.01	MPER	SIVmac316	1.56184	1.24432	78	928
ITS112.01	MPER	SIVsmE543-3	1.38971	1.20468	11	-130
ITS112.01	MPER	SIVsmE660-FL14	1.26433	1.73333	187	343
ITS113.01	MPER	SIVmac239	0.928058	no data	71	627
ITS113.01	MPER	SIVmac316	0.901515	no data	-35	1035.1
ITS113.01	MPER	SIVsmE543-3	0.984962	no data	-38	496
ITS113.01	MPER	SIVsmE660-FL14	1.03509	no data	3	618
ITS12.01	V1/V2	SIVmac239	1.03382	1.28421	110	21
ITS12.01	V1/V2	SIVmac316	0.962264	1.04261	102	-19
ITS12.01	V1/V2	SIVsmE543-3	2.00943	1.12476	105	147
ITS12.01	V1/V2	SIVsmE660-FL14	2.42969	2.37681	314	978
ITS23	CD4bs	SIVmac239	1.03586	1.28772	155	6
ITS23	CD4bs	SIVmac316	0.996047	1.02557	142	18
ITS23	CD4bs	SIVsmE543-3	1.03187	0.916179	183	-156
ITS23	CD4bs	SIVsmE660-FL14	1.01408	1.53623	140	57
ITS41	V1/V2	SIVmac239	1.73913	1.94386	230	12
ITS41	V1/V2	SIVmac316	1.38679	1.30114	122	308
ITS41	V1/V2	SIVsmE543-3	1.03302	0.933723	132	1
ITS41	V1/V2	SIVsmE660-FL14	1.07422	1.58261	260	50
ITS45	V1/V2	SIVmac239	1.19342	1.27368	60	218
ITS45	V1/V2	SIVmac316	1.0155	1.09659	-4	-394
ITS45	V1/V2	SIVsmE543-3	1.0122	1.09942	55	30
ITS45	V1/V2	SIVsmE660-FL14	0.971787	1.69565	140	336
ITS46	V1/V2	SIVmac239	1.50617	1.57895	129	-10
ITS46	V1/V2	SIVmac316	1.03101	1.08523	71	-325
ITS46	V1/V2	SIVsmE543-3	1.02846	1.06823	100	-154
ITS46	V1/V2	SIVsmE660-FL14	0.946708	1.57681	177	-88
ITS51	CD4-inducible	SIVmac239	1.31276	6.63158	511	41
ITS51	CD4-inducible	SIVmac316	1.63566	5.65341	646	-250
ITS51	CD4-inducible	SIVsmE543-3	1.7439	1.04483	367	1516.6
ITS51	CD4-inducible	SIVsmE660-FL14	1.31661	5.65217	385	1570.6
ITS52	V3	SIVmac239	6.95677	5.89474	803	40
ITS52	V3	SIVmac316	12.1307	4.57386	1035.8	1573.7
ITS52	V3	SIVsmE543-3	6.11397	3.41131	366	276
ITS52	V3	SIVsmE660-FL14	4.82484	7.97101	649	1693.1
ITS54	HMP	SIVmac239	1.21514	1.52982	625	-234
ITS54	HMP	SIVmac316	1.21344	1.44602	606	-102
ITS54	HMP	SIVsmE543-3	1.21912	1.57115	1148.8	-20
ITS54	HMP	SIVsmE660-FL14	1.48944	2.37101	1277.5	-79
ITS55	HMP	SIVmac239	1.17131	1.67018	410	-239
ITS55	HMP	SIVmac316	1.20949	1.63068	456	-33
ITS55	HMP	SIVsmE543-3	1.08367	1.5692	934	32
ITS55	HMP	SIVsmE660-FL14	1.52817	2.47826	1091.2	11
ITS61.01	HMP	SIVmac239	6.88148	5.7193	1030.1	281
ITS61.01	HMP	SIVmac316	13.896	4.65909	1148.2	1610.7
ITS61.01	HMP	SIVsmE543-3	1.12409	0.879142	219	124
ITS61.01	HMP	SIVsmE660-FL14	12.537	4.86957	985	1816.8
ITS61.02	HMP	SIVmac239	5.7037	2.00702	1102.1	105
ITS61.02	HMP	SIVmac316	12.28	1.87216	1202.7	1909.27
ITS61.02	HMP	SIVsmE543-3	1.27737	2.98246	246	31
ITS61.02	HMP	SIVsmE660-FL14	11.9691	2.84638	1091.1	1855
ITS70.01	HMP	SIVmac239	2.20576	3	1246.2	-102
ITS70.01	HMP	SIVmac316	3.31008	2.40909	1104.8	1592.9
ITS70.01	HMP	SIVsmE543-3	1.46341	1.92203	540	-73
ITS70.01	HMP	SIVsmE660-FL14	3.03448	5.10145	1252.3	1674.4
ITS90.03	gp120-gp41	SIVmac239	2.06475	no data	530	932
ITS90.03	gp120-gp41	SIVmac316	2.12121	no data	600	556
ITS90.03	gp120-gp41	SIVsmE543-3	3.37594	no data	820	1094.3
ITS90.03	gp120-gp41	SIVsmE660-FL14	0.938596	no data	50	14
ITS99	CD4-inducible	SIVmac239	1.66781	1.97895	497	84
ITS99	CD4-inducible	SIVmac316	2.46996	1.97727	733	1843.2
ITS99	CD4-inducible	SIVsmE543-3	2.01931	1.64912	299	-109
ITS99	CD4-inducible	SIVsmE660-FL14	3.64527	4.92754	573	1778.9
NCI05	V1/V2	SIVmac239	1.01439	no data	-88	268
NCI05	V1/V2	SIVmac316	0.939394	no data	-157	219
NCI05	V1/V2	SIVsmE543-3	1.15789	no data	-312	721
NCI05	V1/V2	SIVsmE660-FL14	1.63158	no data	-50	1112.8
NCI09	V1/V2	SIVmac239	0.964029	no data	6	77
NCI09	V1/V2	SIVmac316	0.954545	no data	-66	112
NCI09	V1/V2	SIVsmE543-3	0.947368	no data	-191	486
NCI09	V1/V2	SIVsmE660-FL14	1.11404	no data	-122	634

## Sheet: sorted by virus
mab	epitope	virus	bind-target (gMFI ratio)	bind-primary (gMFI Ratio)	ADCC (AAC)	neutralization (AAC)
ITS01	CD4bs	SIVmac239	1.57778	1.52632	200	220
ITS102.03	CD4bs	SIVmac239	1.85185	1.50526	1045.8	1274.6
ITS103.01	CD4bs	SIVmac239	76.9091	29.8947	1400.1	1995.06
ITS103.02	CD4bs	SIVmac239	55.5682	17.8947	1402.9	1992.71
ITS103.03	CD4bs	SIVmac239	49.3068	17.193	1366.8	1989.14
ITS103.04	CD4bs	SIVmac239	51.25	19.1228	1289.7	1993.54
ITS23	CD4bs	SIVmac239	1.03586	1.28772	155	6
ITS99	CD4-inducible	SIVmac239	1.66781	1.97895	497	84
1.4H	CD4-inducible	SIVmac239	4.53468	5.85965	1390.1	75
ITS61.01	HMP	SIVmac239	6.88148	5.7193	1030.1	281
ITS61.02	HMP	SIVmac239	5.7037	2.00702	1102.1	105
ITS51	CD4-inducible	SIVmac239	1.31276	6.63158	511	41
ITS54	HMP	SIVmac239	1.21514	1.52982	625	-234
ITS55	HMP	SIVmac239	1.17131	1.67018	410	-239
ITS70.01	HMP	SIVmac239	2.20576	3	1246.2	-102
ITS90.03	gp120-gp41	SIVmac239	2.06475	no data	530	932
ITS112.01	MPER	SIVmac239	0.778098	1.51228	-54	327
ITS113.01	MPER	SIVmac239	0.928058	no data	71	627
ITS104.01	undefined	SIVmac239	1.66859	2.21404	707	-181
5L7	undefined	SIVmac239	5.54545	no data	1377.3	174
ITS03	V1/V2	SIVmac239	5.02594	3.64912	575	-220
ITS06.02	V1/V2	SIVmac239	3.56522	6.21053	732	-97
ITS09.02	V1/V2	SIVmac239	1.79227	2.16491	349	-85
ITS12.01	V1/V2	SIVmac239	1.03382	1.28421	110	21
ITS41	V1/V2	SIVmac239	1.73913	1.94386	230	12
ITS45	V1/V2	SIVmac239	1.19342	1.27368	60	218
ITS46	V1/V2	SIVmac239	1.50617	1.57895	129	-10
NCI05	V1/V2	SIVmac239	1.01439	no data	-88	268
NCI09	V1/V2	SIVmac239	0.964029	no data	6	77
ITS52	V3	SIVmac239	6.95677	5.89474	803	40
ITS01	CD4bs	SIVmac316	1.728	1.24716	340	1640.4
ITS102.03	CD4bs	SIVmac316	2.52	1.33807	883	443
ITS103.01	CD4bs	SIVmac316	21.8807	4.51705	1063.9	1944.36
ITS103.02	CD4bs	SIVmac316	14.1355	3.57955	1026.8	1614.9
ITS103.03	CD4bs	SIVmac316	13.6097	3.4375	1067	1565.7
ITS103.04	CD4bs	SIVmac316	14.8028	3.89205	1047.1	1497.3
ITS23	CD4bs	SIVmac316	0.996047	1.02557	142	18
ITS99	CD4-inducible	SIVmac316	2.46996	1.97727	733	1843.2
1.4H	CD4-inducible	SIVmac316	8.84076	4.6875	1515.8	1842.4
ITS61.01	HMP	SIVmac316	13.896	4.65909	1148.2	1610.7
ITS61.02	HMP	SIVmac316	12.28	1.87216	1202.7	1909.27
ITS51	CD4-inducible	SIVmac316	1.63566	5.65341	646	-250
ITS54	HMP	SIVmac316	1.21344	1.44602	606	-102
ITS55	HMP	SIVmac316	1.20949	1.63068	456	-33
ITS70.01	HMP	SIVmac316	3.31008	2.40909	1104.8	1592.9
ITS90.03	gp120-gp41	SIVmac316	2.12121	no data	600	556
ITS112.01	MPER	SIVmac316	1.56184	1.24432	78	928
ITS113.01	MPER	SIVmac316	0.901515	no data	-35	1035.1
ITS104.01	undefined	SIVmac316	4.54417	1.80114	1078.2	991
5L7	undefined	SIVmac316	6.26556	no data	1504.1	1881.8
ITS03	V1/V2	SIVmac316	1.0106	1.06534	-41	83
ITS06.02	V1/V2	SIVmac316	5.31604	5.73864	725	1171.6
ITS09.02	V1/V2	SIVmac316	0.971698	1.10795	178	56
ITS12.01	V1/V2	SIVmac316	0.962264	1.04261	102	-19
ITS41	V1/V2	SIVmac316	1.38679	1.30114	122	308
ITS45	V1/V2	SIVmac316	1.0155	1.09659	-4	-394
ITS46	V1/V2	SIVmac316	1.03101	1.08523	71	-325
NCI05	V1/V2	SIVmac316	0.939394	no data	-157	219
NCI09	V1/V2	SIVmac316	0.954545	no data	-66	112
ITS52	V3	SIVmac316	12.1307	4.57386	1035.8	1573.7
ITS01	CD4bs	SIVsmE543-3	1.53285	0.865497	206	-128
ITS102.03	CD4bs	SIVsmE543-3	2.26277	1.24172	1056.8	1629.3
ITS103.01	CD4bs	SIVsmE543-3	67.0058	22.1832	1713.1	1994.16
ITS103.02	CD4bs	SIVsmE543-3	53.5088	13.7232	1687.7	1978.73
ITS103.03	CD4bs	SIVsmE543-3	38.5029	17.037	1727.3	1987.55
ITS103.04	CD4bs	SIVsmE543-3	50.2456	16.1209	1670.4	1985.45
ITS23	CD4bs	SIVsmE543-3	1.03187	0.916179	183	-156
ITS99	CD4-inducible	SIVsmE543-3	2.01931	1.64912	299	-109
1.4H	CD4-inducible	SIVsmE543-3	4.89474	3.60624	1571.4	-762
ITS61.01	HMP	SIVsmE543-3	1.12409	0.879142	219	124
ITS61.02	HMP	SIVsmE543-3	1.27737	2.98246	246	31
ITS51	CD4-inducible	SIVsmE543-3	1.7439	1.04483	367	1516.6
ITS54	HMP	SIVsmE543-3	1.21912	1.57115	1148.8	-20
ITS55	HMP	SIVsmE543-3	1.08367	1.5692	934	32
ITS70.01	HMP	SIVsmE543-3	1.46341	1.92203	540	-73
ITS90.03	gp120-gp41	SIVsmE543-3	3.37594	no data	820	1094.3
ITS112.01	MPER	SIVsmE543-3	1.38971	1.20468	11	-130
ITS113.01	MPER	SIVsmE543-3	0.984962	no data	-38	496
ITS104.01	undefined	SIVsmE543-3	2.80515	1.35088	679	87
5L7	undefined	SIVsmE543-3	0.929787	no data	24	-235
ITS03	V1/V2	SIVsmE543-3	5.08456	2.51462	548	-218
ITS06.02	V1/V2	SIVsmE543-3	1.62264	1.72904	257	-174
ITS09.02	V1/V2	SIVsmE543-3	2.09434	1.38402	248	-466
ITS12.01	V1/V2	SIVsmE543-3	2.00943	1.12476	105	147
ITS41	V1/V2	SIVsmE543-3	1.03302	0.933723	132	1
ITS45	V1/V2	SIVsmE543-3	1.0122	1.09942	55	30
ITS46	V1/V2	SIVsmE543-3	1.02846	1.06823	100	-154
NCI05	V1/V2	SIVsmE543-3	1.15789	no data	-312	721
NCI09	V1/V2	SIVsmE543-3	0.947368	no data	-191	486
ITS52	V3	SIVsmE543-3	6.11397	3.41131	366	276
ITS01	CD4bs	SIVsmE660-FL14	1.46914	1.77101	220	1800
ITS102.03	CD4bs	SIVsmE660-FL14	2.41975	2.55072	1120.5	1709
ITS103.01	CD4bs	SIVsmE660-FL14	44.7054	31.8551	1740.5	1996.48
ITS103.02	CD4bs	SIVsmE660-FL14	32.5179	16.2029	1820.9	1982.55
ITS103.03	CD4bs	SIVsmE660-FL14	32.2143	18.9565	1821.3	1987.22
ITS103.04	CD4bs	SIVsmE660-FL14	31.4464	19.4203	1822.1	1985.29
ITS23	CD4bs	SIVsmE660-FL14	1.01408	1.53623	140	57
ITS99	CD4-inducible	SIVsmE660-FL14	3.64527	4.92754	573	1778.9
1.4H	CD4-inducible	SIVsmE660-FL14	6.07714	8.23188	1691.5	1660
ITS61.01	HMP	SIVsmE660-FL14	12.537	4.86957	985	1816.8
ITS61.02	HMP	SIVsmE660-FL14	11.9691	2.84638	1091.1	1855
ITS51	CD4-inducible	SIVsmE660-FL14	1.31661	5.65217	385	1570.6
ITS54	HMP	SIVsmE660-FL14	1.48944	2.37101	1277.5	-79
ITS55	HMP	SIVsmE660-FL14	1.52817	2.47826	1091.2	11
ITS70.01	HMP	SIVsmE660-FL14	3.03448	5.10145	1252.3	1674.4
ITS90.03	gp120-gp41	SIVsmE660-FL14	0.938596	no data	50	14
ITS112.01	MPER	SIVsmE660-FL14	1.26433	1.73333	187	343
ITS113.01	MPER	SIVsmE660-FL14	1.03509	no data	3	618
ITS104.01	undefined	SIVsmE660-FL14	4.16561	7.04348	844	1771.4
5L7	undefined	SIVsmE660-FL14	1.15904	no data	1182.6	1250.8
ITS03	V1/V2	SIVsmE660-FL14	3.38854	8.43478	541	1203
ITS06.02	V1/V2	SIVsmE660-FL14	6.86328	7.56522	1350.6	1413.8
ITS09.02	V1/V2	SIVsmE660-FL14	3.71875	5.42029	672	1001.4
ITS12.01	V1/V2	SIVsmE660-FL14	2.42969	2.37681	314	978
ITS41	V1/V2	SIVsmE660-FL14	1.07422	1.58261	260	50
ITS45	V1/V2	SIVsmE660-FL14	0.971787	1.69565	140	336
ITS46	V1/V2	SIVsmE660-FL14	0.946708	1.57681	177	-88
NCI05	V1/V2	SIVsmE660-FL14	1.63158	no data	-50	1112.8
NCI09	V1/V2	SIVsmE660-FL14	1.11404	no data	-122	634
ITS52	V3	SIVsmE660-FL14	4.82484	7.97101	649	1693.1

## Sheet: sorted by binding to target
mab	epitope	virus	bind-target (gMFI ratio)	bind-primary (gMFI Ratio)	ADCC (AAC)	neutralization (AAC)
ITS103.01	CD4bs	SIVmac239	76.9091	29.8947	1400.1	1995.06
ITS103.01	CD4bs	SIVsmE543-3	67.0058	22.1832	1713.1	1994.16
ITS103.02	CD4bs	SIVmac239	55.5682	17.8947	1402.9	1992.71
ITS103.02	CD4bs	SIVsmE543-3	53.5088	13.7232	1687.7	1978.73
ITS103.04	CD4bs	SIVmac239	51.25	19.1228	1289.7	1993.54
ITS103.04	CD4bs	SIVsmE543-3	50.2456	16.1209	1670.4	1985.45
ITS103.03	CD4bs	SIVmac239	49.3068	17.193	1366.8	1989.14
ITS103.01	CD4bs	SIVsmE660-FL14	44.7054	31.8551	1740.5	1996.48
ITS103.03	CD4bs	SIVsmE543-3	38.5029	17.037	1727.3	1987.55
ITS103.02	CD4bs	SIVsmE660-FL14	32.5179	16.2029	1820.9	1982.55
ITS103.03	CD4bs	SIVsmE660-FL14	32.2143	18.9565	1821.3	1987.22
ITS103.04	CD4bs	SIVsmE660-FL14	31.4464	19.4203	1822.1	1985.29
ITS103.01	CD4bs	SIVmac316	21.8807	4.51705	1063.9	1944.36
ITS103.04	CD4bs	SIVmac316	14.8028	3.89205	1047.1	1497.3
ITS103.02	CD4bs	SIVmac316	14.1355	3.57955	1026.8	1614.9
ITS61.01	HMP	SIVmac316	13.896	4.65909	1148.2	1610.7
ITS103.03	CD4bs	SIVmac316	13.6097	3.4375	1067	1565.7
ITS61.01	HMP	SIVsmE660-FL14	12.537	4.86957	985	1816.8
ITS61.02	HMP	SIVmac316	12.28	1.87216	1202.7	1909.27
ITS52	V3	SIVmac316	12.1307	4.57386	1035.8	1573.7
ITS61.02	HMP	SIVsmE660-FL14	11.9691	2.84638	1091.1	1855
1.4H	CD4-inducible	SIVmac316	8.84076	4.6875	1515.8	1842.4
ITS52	V3	SIVmac239	6.95677	5.89474	803	40
ITS61.01	HMP	SIVmac239	6.88148	5.7193	1030.1	281
ITS06.02	V1/V2	SIVsmE660-FL14	6.86328	7.56522	1350.6	1413.8
5L7	undefined	SIVmac316	6.26556	no data	1504.1	1881.8
ITS52	V3	SIVsmE543-3	6.11397	3.41131	366	276
1.4H	CD4-inducible	SIVsmE660-FL14	6.07714	8.23188	1691.5	1660
ITS61.02	HMP	SIVmac239	5.7037	2.00702	1102.1	105
5L7	undefined	SIVmac239	5.54545	no data	1377.3	174
ITS06.02	V1/V2	SIVmac316	5.31604	5.73864	725	1171.6
ITS03	V1/V2	SIVsmE543-3	5.08456	2.51462	548	-218
ITS03	V1/V2	SIVmac239	5.02594	3.64912	575	-220
1.4H	CD4-inducible	SIVsmE543-3	4.89474	3.60624	1571.4	-762
ITS52	V3	SIVsmE660-FL14	4.82484	7.97101	649	1693.1
ITS104.01	undefined	SIVmac316	4.54417	1.80114	1078.2	991
1.4H	CD4-inducible	SIVmac239	4.53468	5.85965	1390.1	75
ITS104.01	undefined	SIVsmE660-FL14	4.16561	7.04348	844	1771.4
ITS09.02	V1/V2	SIVsmE660-FL14	3.71875	5.42029	672	1001.4
ITS99	CD4-inducible	SIVsmE660-FL14	3.64527	4.92754	573	1778.9
ITS06.02	V1/V2	SIVmac239	3.56522	6.21053	732	-97
ITS03	V1/V2	SIVsmE660-FL14	3.38854	8.43478	541	1203
ITS90.03	gp120-gp41	SIVsmE543-3	3.37594	no data	820	1094.3
ITS70.01	HMP	SIVmac316	3.31008	2.40909	1104.8	1592.9
ITS70.01	HMP	SIVsmE660-FL14	3.03448	5.10145	1252.3	1674.4
ITS104.01	undefined	SIVsmE543-3	2.80515	1.35088	679	87
ITS102.03	CD4bs	SIVmac316	2.52	1.33807	883	443
ITS99	CD4-inducible	SIVmac316	2.46996	1.97727	733	1843.2
ITS12.01	V1/V2	SIVsmE660-FL14	2.42969	2.37681	314	978
ITS102.03	CD4bs	SIVsmE660-FL14	2.41975	2.55072	1120.5	1709
ITS102.03	CD4bs	SIVsmE543-3	2.26277	1.24172	1056.8	1629.3
ITS70.01	HMP	SIVmac239	2.20576	3	1246.2	-102
ITS90.03	gp120-gp41	SIVmac316	2.12121	no data	600	556
ITS09.02	V1/V2	SIVsmE543-3	2.09434	1.38402	248	-466
ITS90.03	gp120-gp41	SIVmac239	2.06475	no data	530	932
ITS99	CD4-inducible	SIVsmE543-3	2.01931	1.64912	299	-109
ITS12.01	V1/V2	SIVsmE543-3	2.00943	1.12476	105	147
ITS102.03	CD4bs	SIVmac239	1.85185	1.50526	1045.8	1274.6
ITS09.02	V1/V2	SIVmac239	1.79227	2.16491	349	-85
ITS51	CD4-inducible	SIVsmE543-3	1.7439	1.04483	367	1516.6
ITS41	V1/V2	SIVmac239	1.73913	1.94386	230	12
ITS01	CD4bs	SIVmac316	1.728	1.24716	340	1640.4
ITS104.01	undefined	SIVmac239	1.66859	2.21404	707	-181
ITS99	CD4-inducible	SIVmac239	1.66781	1.97895	497	84
ITS51	CD4-inducible	SIVmac316	1.63566	5.65341	646	-250
NCI05	V1/V2	SIVsmE660-FL14	1.63158	no data	-50	1112.8
ITS06.02	V1/V2	SIVsmE543-3	1.62264	1.72904	257	-174
ITS01	CD4bs	SIVmac239	1.57778	1.52632	200	220
ITS112.01	MPER	SIVmac316	1.56184	1.24432	78	928
ITS01	CD4bs	SIVsmE543-3	1.53285	0.865497	206	-128
ITS55	HMP	SIVsmE660-FL14	1.52817	2.47826	1091.2	11
ITS46	V1/V2	SIVmac239	1.50617	1.57895	129	-10
ITS54	HMP	SIVsmE660-FL14	1.48944	2.37101	1277.5	-79
ITS01	CD4bs	SIVsmE660-FL14	1.46914	1.77101	220	1800
ITS70.01	HMP	SIVsmE543-3	1.46341	1.92203	540	-73
ITS112.01	MPER	SIVsmE543-3	1.38971	1.20468	11	-130
ITS41	V1/V2	SIVmac316	1.38679	1.30114	122	308
ITS51	CD4-inducible	SIVsmE660-FL14	1.31661	5.65217	385	1570.6
ITS51	CD4-inducible	SIVmac239	1.31276	6.63158	511	41
ITS61.02	HMP	SIVsmE543-3	1.27737	2.98246	246	31
ITS112.01	MPER	SIVsmE660-FL14	1.26433	1.73333	187	343
ITS54	HMP	SIVsmE543-3	1.21912	1.57115	1148.8	-20
ITS54	HMP	SIVmac239	1.21514	1.52982	625	-234
ITS54	HMP	SIVmac316	1.21344	1.44602	606	-102
ITS55	HMP	SIVmac316	1.20949	1.63068	456	-33
ITS45	V1/V2	SIVmac239	1.19342	1.27368	60	218
ITS55	HMP	SIVmac239	1.17131	1.67018	410	-239
5L7	undefined	SIVsmE660-FL14	1.15904	no data	1182.6	1250.8
NCI05	V1/V2	SIVsmE543-3	1.15789	no data	-312	721
ITS61.01	HMP	SIVsmE543-3	1.12409	0.879142	219	124
NCI09	V1/V2	SIVsmE660-FL14	1.11404	no data	-122	634
ITS55	HMP	SIVsmE543-3	1.08367	1.5692	934	32
ITS41	V1/V2	SIVsmE660-FL14	1.07422	1.58261	260	50
ITS23	CD4bs	SIVmac239	1.03586	1.28772	155	6
ITS113.01	MPER	SIVsmE660-FL14	1.03509	no data	3	618
ITS12.01	V1/V2	SIVmac239	1.03382	1.28421	110	21
ITS41	V1/V2	SIVsmE543-3	1.03302	0.933723	132	1
ITS23	CD4bs	SIVsmE543-3	1.03187	0.916179	183	-156
ITS46	V1/V2	SIVmac316	1.03101	1.08523	71	-325
ITS46	V1/V2	SIVsmE543-3	1.02846	1.06823	100	-154
ITS45	V1/V2	SIVmac316	1.0155	1.09659	-4	-394
NCI05	V1/V2	SIVmac239	1.01439	no data	-88	268
ITS23	CD4bs	SIVsmE660-FL14	1.01408	1.53623	140	57
ITS45	V1/V2	SIVsmE543-3	1.0122	1.09942	55	30
ITS03	V1/V2	SIVmac316	1.0106	1.06534	-41	83
ITS23	CD4bs	SIVmac316	0.996047	1.02557	142	18
ITS113.01	MPER	SIVsmE543-3	0.984962	no data	-38	496
ITS45	V1/V2	SIVsmE660-FL14	0.971787	1.69565	140	336
ITS09.02	V1/V2	SIVmac316	0.971698	1.10795	178	56
NCI09	V1/V2	SIVmac239	0.964029	no data	6	77
ITS12.01	V1/V2	SIVmac316	0.962264	1.04261	102	-19
NCI09	V1/V2	SIVmac316	0.954545	no data	-66	112
NCI09	V1/V2	SIVsmE543-3	0.947368	no data	-191	486
ITS46	V1/V2	SIVsmE660-FL14	0.946708	1.57681	177	-88
NCI05	V1/V2	SIVmac316	0.939394	no data	-157	219
ITS90.03	gp120-gp41	SIVsmE660-FL14	0.938596	no data	50	14
5L7	undefined	SIVsmE543-3	0.929787	no data	24	-235
ITS113.01	MPER	SIVmac239	0.928058	no data	71	627
ITS113.01	MPER	SIVmac316	0.901515	no data	-35	1035.1
ITS112.01	MPER	SIVmac239	0.778098	1.51228	-54	327

## Sheet: sorted by binding to primary
mab	epitope	virus	bind-target (gMFI ratio)	bind-primary (gMFI Ratio)	ADCC (AAC)	neutralization (AAC)
ITS103.01	CD4bs	SIVsmE660-FL14	44.7054	31.8551	1740.5	1996.48
ITS103.01	CD4bs	SIVmac239	76.9091	29.8947	1400.1	1995.06
ITS103.01	CD4bs	SIVsmE543-3	67.0058	22.1832	1713.1	1994.16
ITS103.04	CD4bs	SIVsmE660-FL14	31.4464	19.4203	1822.1	1985.29
ITS103.04	CD4bs	SIVmac239	51.25	19.1228	1289.7	1993.54
ITS103.03	CD4bs	SIVsmE660-FL14	32.2143	18.9565	1821.3	1987.22
ITS103.02	CD4bs	SIVmac239	55.5682	17.8947	1402.9	1992.71
ITS103.03	CD4bs	SIVmac239	49.3068	17.193	1366.8	1989.14
ITS103.03	CD4bs	SIVsmE543-3	38.5029	17.037	1727.3	1987.55
ITS103.02	CD4bs	SIVsmE660-FL14	32.5179	16.2029	1820.9	1982.55
ITS103.04	CD4bs	SIVsmE543-3	50.2456	16.1209	1670.4	1985.45
ITS103.02	CD4bs	SIVsmE543-3	53.5088	13.7232	1687.7	1978.73
ITS03	V1/V2	SIVsmE660-FL14	3.38854	8.43478	541	1203
1.4H	CD4-inducible	SIVsmE660-FL14	6.07714	8.23188	1691.5	1660
ITS52	V3	SIVsmE660-FL14	4.82484	7.97101	649	1693.1
ITS06.02	V1/V2	SIVsmE660-FL14	6.86328	7.56522	1350.6	1413.8
ITS104.01	undefined	SIVsmE660-FL14	4.16561	7.04348	844	1771.4
ITS51	CD4-inducible	SIVmac239	1.31276	6.63158	511	41
ITS06.02	V1/V2	SIVmac239	3.56522	6.21053	732	-97
ITS52	V3	SIVmac239	6.95677	5.89474	803	40
1.4H	CD4-inducible	SIVmac239	4.53468	5.85965	1390.1	75
ITS06.02	V1/V2	SIVmac316	5.31604	5.73864	725	1171.6
ITS61.01	HMP	SIVmac239	6.88148	5.7193	1030.1	281
ITS51	CD4-inducible	SIVmac316	1.63566	5.65341	646	-250
ITS51	CD4-inducible	SIVsmE660-FL14	1.31661	5.65217	385	1570.6
ITS09.02	V1/V2	SIVsmE660-FL14	3.71875	5.42029	672	1001.4
ITS70.01	HMP	SIVsmE660-FL14	3.03448	5.10145	1252.3	1674.4
ITS99	CD4-inducible	SIVsmE660-FL14	3.64527	4.92754	573	1778.9
ITS61.01	HMP	SIVsmE660-FL14	12.537	4.86957	985	1816.8
1.4H	CD4-inducible	SIVmac316	8.84076	4.6875	1515.8	1842.4
ITS61.01	HMP	SIVmac316	13.896	4.65909	1148.2	1610.7
ITS52	V3	SIVmac316	12.1307	4.57386	1035.8	1573.7
ITS103.01	CD4bs	SIVmac316	21.8807	4.51705	1063.9	1944.36
ITS103.04	CD4bs	SIVmac316	14.8028	3.89205	1047.1	1497.3
ITS03	V1/V2	SIVmac239	5.02594	3.64912	575	-220
1.4H	CD4-inducible	SIVsmE543-3	4.89474	3.60624	1571.4	-762
ITS103.02	CD4bs	SIVmac316	14.1355	3.57955	1026.8	1614.9
ITS103.03	CD4bs	SIVmac316	13.6097	3.4375	1067	1565.7
ITS52	V3	SIVsmE543-3	6.11397	3.41131	366	276
ITS70.01	HMP	SIVmac239	2.20576	3	1246.2	-102
ITS61.02	HMP	SIVsmE543-3	1.27737	2.98246	246	31
ITS61.02	HMP	SIVsmE660-FL14	11.9691	2.84638	1091.1	1855
ITS102.03	CD4bs	SIVsmE660-FL14	2.41975	2.55072	1120.5	1709
ITS03	V1/V2	SIVsmE543-3	5.08456	2.51462	548	-218
ITS55	HMP	SIVsmE660-FL14	1.52817	2.47826	1091.2	11
ITS70.01	HMP	SIVmac316	3.31008	2.40909	1104.8	1592.9
ITS12.01	V1/V2	SIVsmE660-FL14	2.42969	2.37681	314	978
ITS54	HMP	SIVsmE660-FL14	1.48944	2.37101	1277.5	-79
ITS104.01	undefined	SIVmac239	1.66859	2.21404	707	-181
ITS09.02	V1/V2	SIVmac239	1.79227	2.16491	349	-85
ITS61.02	HMP	SIVmac239	5.7037	2.00702	1102.1	105
ITS99	CD4-inducible	SIVmac239	1.66781	1.97895	497	84
ITS99	CD4-inducible	SIVmac316	2.46996	1.97727	733	1843.2
ITS41	V1/V2	SIVmac239	1.73913	1.94386	230	12
ITS70.01	HMP	SIVsmE543-3	1.46341	1.92203	540	-73
ITS61.02	HMP	SIVmac316	12.28	1.87216	1202.7	1909.27
ITS104.01	undefined	SIVmac316	4.54417	1.80114	1078.2	991
ITS01	CD4bs	SIVsmE660-FL14	1.46914	1.77101	220	1800
ITS112.01	MPER	SIVsmE660-FL14	1.26433	1.73333	187	343
ITS06.02	V1/V2	SIVsmE543-3	1.62264	1.72904	257	-174
ITS45	V1/V2	SIVsmE660-FL14	0.971787	1.69565	140	336
ITS55	HMP	SIVmac239	1.17131	1.67018	410	-239
ITS99	CD4-inducible	SIVsmE543-3	2.01931	1.64912	299	-109
ITS55	HMP	SIVmac316	1.20949	1.63068	456	-33
ITS41	V1/V2	SIVsmE660-FL14	1.07422	1.58261	260	50
ITS46	V1/V2	SIVmac239	1.50617	1.57895	129	-10
ITS46	V1/V2	SIVsmE660-FL14	0.946708	1.57681	177	-88
ITS54	HMP	SIVsmE543-3	1.21912	1.57115	1148.8	-20
ITS55	HMP	SIVsmE543-3	1.08367	1.5692	934	32
ITS23	CD4bs	SIVsmE660-FL14	1.01408	1.53623	140	57
ITS54	HMP	SIVmac239	1.21514	1.52982	625	-234
ITS01	CD4bs	SIVmac239	1.57778	1.52632	200	220
ITS112.01	MPER	SIVmac239	0.778098	1.51228	-54	327
ITS102.03	CD4bs	SIVmac239	1.85185	1.50526	1045.8	1274.6
ITS54	HMP	SIVmac316	1.21344	1.44602	606	-102
ITS09.02	V1/V2	SIVsmE543-3	2.09434	1.38402	248	-466
ITS104.01	undefined	SIVsmE543-3	2.80515	1.35088	679	87
ITS102.03	CD4bs	SIVmac316	2.52	1.33807	883	443
ITS41	V1/V2	SIVmac316	1.38679	1.30114	122	308
ITS23	CD4bs	SIVmac239	1.03586	1.28772	155	6
ITS12.01	V1/V2	SIVmac239	1.03382	1.28421	110	21
ITS45	V1/V2	SIVmac239	1.19342	1.27368	60	218
ITS01	CD4bs	SIVmac316	1.728	1.24716	340	1640.4
ITS112.01	MPER	SIVmac316	1.56184	1.24432	78	928
ITS102.03	CD4bs	SIVsmE543-3	2.26277	1.24172	1056.8	1629.3
ITS112.01	MPER	SIVsmE543-3	1.38971	1.20468	11	-130
ITS12.01	V1/V2	SIVsmE543-3	2.00943	1.12476	105	147
ITS09.02	V1/V2	SIVmac316	0.971698	1.10795	178	56
ITS45	V1/V2	SIVsmE543-3	1.0122	1.09942	55	30
ITS45	V1/V2	SIVmac316	1.0155	1.09659	-4	-394
ITS46	V1/V2	SIVmac316	1.03101	1.08523	71	-325
ITS46	V1/V2	SIVsmE543-3	1.02846	1.06823	100	-154
ITS03	V1/V2	SIVmac316	1.0106	1.06534	-41	83
ITS51	CD4-inducible	SIVsmE543-3	1.7439	1.04483	367	1516.6
ITS12.01	V1/V2	SIVmac316	0.962264	1.04261	102	-19
ITS23	CD4bs	SIVmac316	0.996047	1.02557	142	18
ITS41	V1/V2	SIVsmE543-3	1.03302	0.933723	132	1
ITS23	CD4bs	SIVsmE543-3	1.03187	0.916179	183	-156
ITS61.01	HMP	SIVsmE543-3	1.12409	0.879142	219	124
ITS01	CD4bs	SIVsmE543-3	1.53285	0.865497	206	-128
5L7	undefined	SIVmac316	6.26556	no data	1504.1	1881.8
5L7	undefined	SIVmac239	5.54545	no data	1377.3	174
ITS90.03	gp120-gp41	SIVsmE543-3	3.37594	no data	820	1094.3
ITS90.03	gp120-gp41	SIVmac316	2.12121	no data	600	556
ITS90.03	gp120-gp41	SIVmac239	2.06475	no data	530	932
NCI05	V1/V2	SIVsmE660-FL14	1.63158	no data	-50	1112.8
5L7	undefined	SIVsmE660-FL14	1.15904	no data	1182.6	1250.8
NCI05	V1/V2	SIVsmE543-3	1.15789	no data	-312	721
NCI09	V1/V2	SIVsmE660-FL14	1.11404	no data	-122	634
ITS113.01	MPER	SIVsmE660-FL14	1.03509	no data	3	618
NCI05	V1/V2	SIVmac239	1.01439	no data	-88	268
ITS113.01	MPER	SIVsmE543-3	0.984962	no data	-38	496
NCI09	V1/V2	SIVmac239	0.964029	no data	6	77
NCI09	V1/V2	SIVmac316	0.954545	no data	-66	112
NCI09	V1/V2	SIVsmE543-3	0.947368	no data	-191	486
NCI05	V1/V2	SIVmac316	0.939394	no data	-157	219
ITS90.03	gp120-gp41	SIVsmE660-FL14	0.938596	no data	50	14
5L7	undefined	SIVsmE543-3	0.929787	no data	24	-235
ITS113.01	MPER	SIVmac239	0.928058	no data	71	627
ITS113.01	MPER	SIVmac316	0.901515	no data	-35	1035.1

## Sheet: Sorted by ADCC
mab	epitope	virus	bind-target (gMFI ratio)	bind-primary (gMFI Ratio)	ADCC (AAC)	neutralization (AAC)
ITS103.04	CD4bs	SIVsmE660-FL14	31.4464	19.4203	1822.1	1985.29
ITS103.03	CD4bs	SIVsmE660-FL14	32.2143	18.9565	1821.3	1987.22
ITS103.02	CD4bs	SIVsmE660-FL14	32.5179	16.2029	1820.9	1982.55
ITS103.01	CD4bs	SIVsmE660-FL14	44.7054	31.8551	1740.5	1996.48
ITS103.03	CD4bs	SIVsmE543-3	38.5029	17.037	1727.3	1987.55
ITS103.01	CD4bs	SIVsmE543-3	67.0058	22.1832	1713.1	1994.16
1.4H	CD4-inducible	SIVsmE660-FL14	6.07714	8.23188	1691.5	1660
ITS103.02	CD4bs	SIVsmE543-3	53.5088	13.7232	1687.7	1978.73
ITS103.04	CD4bs	SIVsmE543-3	50.2456	16.1209	1670.4	1985.45
1.4H	CD4-inducible	SIVsmE543-3	4.89474	3.60624	1571.4	-762
1.4H	CD4-inducible	SIVmac316	8.84076	4.6875	1515.8	1842.4
5L7	undefined	SIVmac316	6.26556	no data	1504.1	1881.8
ITS103.02	CD4bs	SIVmac239	55.5682	17.8947	1402.9	1992.71
ITS103.01	CD4bs	SIVmac239	76.9091	29.8947	1400.1	1995.06
1.4H	CD4-inducible	SIVmac239	4.53468	5.85965	1390.1	75
5L7	undefined	SIVmac239	5.54545	no data	1377.3	174
ITS103.03	CD4bs	SIVmac239	49.3068	17.193	1366.8	1989.14
ITS06.02	V1/V2	SIVsmE660-FL14	6.86328	7.56522	1350.6	1413.8
ITS103.04	CD4bs	SIVmac239	51.25	19.1228	1289.7	1993.54
ITS54	HMP	SIVsmE660-FL14	1.48944	2.37101	1277.5	-79
ITS70.01	HMP	SIVsmE660-FL14	3.03448	5.10145	1252.3	1674.4
ITS70.01	HMP	SIVmac239	2.20576	3	1246.2	-102
ITS61.02	HMP	SIVmac316	12.28	1.87216	1202.7	1909.27
5L7	undefined	SIVsmE660-FL14	1.15904	no data	1182.6	1250.8
ITS54	HMP	SIVsmE543-3	1.21912	1.57115	1148.8	-20
ITS61.01	HMP	SIVmac316	13.896	4.65909	1148.2	1610.7
ITS102.03	CD4bs	SIVsmE660-FL14	2.41975	2.55072	1120.5	1709
ITS70.01	HMP	SIVmac316	3.31008	2.40909	1104.8	1592.9
ITS61.02	HMP	SIVmac239	5.7037	2.00702	1102.1	105
ITS55	HMP	SIVsmE660-FL14	1.52817	2.47826	1091.2	11
ITS61.02	HMP	SIVsmE660-FL14	11.9691	2.84638	1091.1	1855
ITS104.01	undefined	SIVmac316	4.54417	1.80114	1078.2	991
ITS103.03	CD4bs	SIVmac316	13.6097	3.4375	1067	1565.7
ITS103.01	CD4bs	SIVmac316	21.8807	4.51705	1063.9	1944.36
ITS102.03	CD4bs	SIVsmE543-3	2.26277	1.24172	1056.8	1629.3
ITS103.04	CD4bs	SIVmac316	14.8028	3.89205	1047.1	1497.3
ITS102.03	CD4bs	SIVmac239	1.85185	1.50526	1045.8	1274.6
ITS52	V3	SIVmac316	12.1307	4.57386	1035.8	1573.7
ITS61.01	HMP	SIVmac239	6.88148	5.7193	1030.1	281
ITS103.02	CD4bs	SIVmac316	14.1355	3.57955	1026.8	1614.9
ITS61.01	HMP	SIVsmE660-FL14	12.537	4.86957	985	1816.8
ITS55	HMP	SIVsmE543-3	1.08367	1.5692	934	32
ITS102.03	CD4bs	SIVmac316	2.52	1.33807	883	443
ITS104.01	undefined	SIVsmE660-FL14	4.16561	7.04348	844	1771.4
ITS90.03	gp120-gp41	SIVsmE543-3	3.37594	no data	820	1094.3
ITS52	V3	SIVmac239	6.95677	5.89474	803	40
ITS99	CD4-inducible	SIVmac316	2.46996	1.97727	733	1843.2
ITS06.02	V1/V2	SIVmac239	3.56522	6.21053	732	-97
ITS06.02	V1/V2	SIVmac316	5.31604	5.73864	725	1171.6
ITS104.01	undefined	SIVmac239	1.66859	2.21404	707	-181
ITS104.01	undefined	SIVsmE543-3	2.80515	1.35088	679	87
ITS09.02	V1/V2	SIVsmE660-FL14	3.71875	5.42029	672	1001.4
ITS52	V3	SIVsmE660-FL14	4.82484	7.97101	649	1693.1
ITS51	CD4-inducible	SIVmac316	1.63566	5.65341	646	-250
ITS54	HMP	SIVmac239	1.21514	1.52982	625	-234
ITS54	HMP	SIVmac316	1.21344	1.44602	606	-102
ITS90.03	gp120-gp41	SIVmac316	2.12121	no data	600	556
ITS03	V1/V2	SIVmac239	5.02594	3.64912	575	-220
ITS99	CD4-inducible	SIVsmE660-FL14	3.64527	4.92754	573	1778.9
ITS03	V1/V2	SIVsmE543-3	5.08456	2.51462	548	-218
ITS03	V1/V2	SIVsmE660-FL14	3.38854	8.43478	541	1203
ITS70.01	HMP	SIVsmE543-3	1.46341	1.92203	540	-73
ITS90.03	gp120-gp41	SIVmac239	2.06475	no data	530	932
ITS51	CD4-inducible	SIVmac239	1.31276	6.63158	511	41
ITS99	CD4-inducible	SIVmac239	1.66781	1.97895	497	84
ITS55	HMP	SIVmac316	1.20949	1.63068	456	-33
ITS55	HMP	SIVmac239	1.17131	1.67018	410	-239
ITS51	CD4-inducible	SIVsmE660-FL14	1.31661	5.65217	385	1570.6
ITS51	CD4-inducible	SIVsmE543-3	1.7439	1.04483	367	1516.6
ITS52	V3	SIVsmE543-3	6.11397	3.41131	366	276
ITS09.02	V1/V2	SIVmac239	1.79227	2.16491	349	-85
ITS01	CD4bs	SIVmac316	1.728	1.24716	340	1640.4
ITS12.01	V1/V2	SIVsmE660-FL14	2.42969	2.37681	314	978
ITS99	CD4-inducible	SIVsmE543-3	2.01931	1.64912	299	-109
ITS41	V1/V2	SIVsmE660-FL14	1.07422	1.58261	260	50
ITS06.02	V1/V2	SIVsmE543-3	1.62264	1.72904	257	-174
ITS09.02	V1/V2	SIVsmE543-3	2.09434	1.38402	248	-466
ITS61.02	HMP	SIVsmE543-3	1.27737	2.98246	246	31
ITS41	V1/V2	SIVmac239	1.73913	1.94386	230	12
ITS01	CD4bs	SIVsmE660-FL14	1.46914	1.77101	220	1800
ITS61.01	HMP	SIVsmE543-3	1.12409	0.879142	219	124
ITS01	CD4bs	SIVsmE543-3	1.53285	0.865497	206	-128
ITS01	CD4bs	SIVmac239	1.57778	1.52632	200	220
ITS112.01	MPER	SIVsmE660-FL14	1.26433	1.73333	187	343
ITS23	CD4bs	SIVsmE543-3	1.03187	0.916179	183	-156
ITS09.02	V1/V2	SIVmac316	0.971698	1.10795	178	56
ITS46	V1/V2	SIVsmE660-FL14	0.946708	1.57681	177	-88
ITS23	CD4bs	SIVmac239	1.03586	1.28772	155	6
ITS23	CD4bs	SIVmac316	0.996047	1.02557	142	18
ITS45	V1/V2	SIVsmE660-FL14	0.971787	1.69565	140	336
ITS23	CD4bs	SIVsmE660-FL14	1.01408	1.53623	140	57
ITS41	V1/V2	SIVsmE543-3	1.03302	0.933723	132	1
ITS46	V1/V2	SIVmac239	1.50617	1.57895	129	-10
ITS41	V1/V2	SIVmac316	1.38679	1.30114	122	308
ITS12.01	V1/V2	SIVmac239	1.03382	1.28421	110	21
ITS12.01	V1/V2	SIVsmE543-3	2.00943	1.12476	105	147
ITS12.01	V1/V2	SIVmac316	0.962264	1.04261	102	-19
ITS46	V1/V2	SIVsmE543-3	1.02846	1.06823	100	-154
ITS112.01	MPER	SIVmac316	1.56184	1.24432	78	928
ITS46	V1/V2	SIVmac316	1.03101	1.08523	71	-325
ITS113.01	MPER	SIVmac239	0.928058	no data	71	627
ITS45	V1/V2	SIVmac239	1.19342	1.27368	60	218
ITS45	V1/V2	SIVsmE543-3	1.0122	1.09942	55	30
ITS90.03	gp120-gp41	SIVsmE660-FL14	0.938596	no data	50	14
5L7	undefined	SIVsmE543-3	0.929787	no data	24	-235
ITS112.01	MPER	SIVsmE543-3	1.38971	1.20468	11	-130
NCI09	V1/V2	SIVmac239	0.964029	no data	6	77
ITS113.01	MPER	SIVsmE660-FL14	1.03509	no data	3	618
ITS45	V1/V2	SIVmac316	1.0155	1.09659	-4	-394
ITS113.01	MPER	SIVmac316	0.901515	no data	-35	1035.1
ITS113.01	MPER	SIVsmE543-3	0.984962	no data	-38	496
ITS03	V1/V2	SIVmac316	1.0106	1.06534	-41	83
NCI05	V1/V2	SIVsmE660-FL14	1.63158	no data	-50	1112.8
ITS112.01	MPER	SIVmac239	0.778098	1.51228	-54	327
NCI09	V1/V2	SIVmac316	0.954545	no data	-66	112
NCI05	V1/V2	SIVmac239	1.01439	no data	-88	268
NCI09	V1/V2	SIVsmE660-FL14	1.11404	no data	-122	634
NCI05	V1/V2	SIVmac316	0.939394	no data	-157	219
NCI09	V1/V2	SIVsmE543-3	0.947368	no data	-191	486
NCI05	V1/V2	SIVsmE543-3	1.15789	no data	-312	721

## Sheet: sorted by neutralization
mab	epitope	virus	bind-target (gMFI ratio)	bind-primary (gMFI Ratio)	ADCC (AAC)	neutralization (AAC)
ITS103.01	CD4bs	SIVsmE660-FL14	44.7054	31.8551	1740.5	1996.48
ITS103.01	CD4bs	SIVmac239	76.9091	29.8947	1400.1	1995.06
ITS103.01	CD4bs	SIVsmE543-3	67.0058	22.1832	1713.1	1994.16
ITS103.04	CD4bs	SIVmac239	51.25	19.1228	1289.7	1993.54
ITS103.02	CD4bs	SIVmac239	55.5682	17.8947	1402.9	1992.71
ITS103.03	CD4bs	SIVmac239	49.3068	17.193	1366.8	1989.14
ITS103.03	CD4bs	SIVsmE543-3	38.5029	17.037	1727.3	1987.55
ITS103.03	CD4bs	SIVsmE660-FL14	32.2143	18.9565	1821.3	1987.22
ITS103.04	CD4bs	SIVsmE543-3	50.2456	16.1209	1670.4	1985.45
ITS103.04	CD4bs	SIVsmE660-FL14	31.4464	19.4203	1822.1	1985.29
ITS103.02	CD4bs	SIVsmE660-FL14	32.5179	16.2029	1820.9	1982.55
ITS103.02	CD4bs	SIVsmE543-3	53.5088	13.7232	1687.7	1978.73
ITS103.01	CD4bs	SIVmac316	21.8807	4.51705	1063.9	1944.36
ITS61.02	HMP	SIVmac316	12.28	1.87216	1202.7	1909.27
5L7	undefined	SIVmac316	6.26556	no data	1504.1	1881.8
ITS61.02	HMP	SIVsmE660-FL14	11.9691	2.84638	1091.1	1855
ITS99	CD4-inducible	SIVmac316	2.46996	1.97727	733	1843.2
1.4H	CD4-inducible	SIVmac316	8.84076	4.6875	1515.8	1842.4
ITS61.01	HMP	SIVsmE660-FL14	12.537	4.86957	985	1816.8
ITS01	CD4bs	SIVsmE660-FL14	1.46914	1.77101	220	1800
ITS99	CD4-inducible	SIVsmE660-FL14	3.64527	4.92754	573	1778.9
ITS104.01	undefined	SIVsmE660-FL14	4.16561	7.04348	844	1771.4
ITS102.03	CD4bs	SIVsmE660-FL14	2.41975	2.55072	1120.5	1709
ITS52	V3	SIVsmE660-FL14	4.82484	7.97101	649	1693.1
ITS70.01	HMP	SIVsmE660-FL14	3.03448	5.10145	1252.3	1674.4
1.4H	CD4-inducible	SIVsmE660-FL14	6.07714	8.23188	1691.5	1660
ITS01	CD4bs	SIVmac316	1.728	1.24716	340	1640.4
ITS102.03	CD4bs	SIVsmE543-3	2.26277	1.24172	1056.8	1629.3
ITS103.02	CD4bs	SIVmac316	14.1355	3.57955	1026.8	1614.9
ITS61.01	HMP	SIVmac316	13.896	4.65909	1148.2	1610.7
ITS70.01	HMP	SIVmac316	3.31008	2.40909	1104.8	1592.9
ITS52	V3	SIVmac316	12.1307	4.57386	1035.8	1573.7
ITS51	CD4-inducible	SIVsmE660-FL14	1.31661	5.65217	385	1570.6
ITS103.03	CD4bs	SIVmac316	13.6097	3.4375	1067	1565.7
ITS51	CD4-inducible	SIVsmE543-3	1.7439	1.04483	367	1516.6
ITS103.04	CD4bs	SIVmac316	14.8028	3.89205	1047.1	1497.3
ITS06.02	V1/V2	SIVsmE660-FL14	6.86328	7.56522	1350.6	1413.8
ITS102.03	CD4bs	SIVmac239	1.85185	1.50526	1045.8	1274.6
5L7	undefined	SIVsmE660-FL14	1.15904	no data	1182.6	1250.8
ITS03	V1/V2	SIVsmE660-FL14	3.38854	8.43478	541	1203
ITS06.02	V1/V2	SIVmac316	5.31604	5.73864	725	1171.6
NCI05	V1/V2	SIVsmE660-FL14	1.63158	no data	-50	1112.8
ITS90.03	gp120-gp41	SIVsmE543-3	3.37594	no data	820	1094.3
ITS113.01	MPER	SIVmac316	0.901515	no data	-35	1035.1
ITS09.02	V1/V2	SIVsmE660-FL14	3.71875	5.42029	672	1001.4
ITS104.01	undefined	SIVmac316	4.54417	1.80114	1078.2	991
ITS12.01	V1/V2	SIVsmE660-FL14	2.42969	2.37681	314	978
ITS90.03	gp120-gp41	SIVmac239	2.06475	no data	530	932
ITS112.01	MPER	SIVmac316	1.56184	1.24432	78	928
NCI05	V1/V2	SIVsmE543-3	1.15789	no data	-312	721
NCI09	V1/V2	SIVsmE660-FL14	1.11404	no data	-122	634
ITS113.01	MPER	SIVmac239	0.928058	no data	71	627
ITS113.01	MPER	SIVsmE660-FL14	1.03509	no data	3	618
ITS90.03	gp120-gp41	SIVmac316	2.12121	no data	600	556
ITS113.01	MPER	SIVsmE543-3	0.984962	no data	-38	496
NCI09	V1/V2	SIVsmE543-3	0.947368	no data	-191	486
ITS102.03	CD4bs	SIVmac316	2.52	1.33807	883	443
ITS112.01	MPER	SIVsmE660-FL14	1.26433	1.73333	187	343
ITS45	V1/V2	SIVsmE660-FL14	0.971787	1.69565	140	336
ITS112.01	MPER	SIVmac239	0.778098	1.51228	-54	327
ITS41	V1/V2	SIVmac316	1.38679	1.30114	122	308
ITS61.01	HMP	SIVmac239	6.88148	5.7193	1030.1	281
ITS52	V3	SIVsmE543-3	6.11397	3.41131	366	276
NCI05	V1/V2	SIVmac239	1.01439	no data	-88	268
ITS01	CD4bs	SIVmac239	1.57778	1.52632	200	220
NCI05	V1/V2	SIVmac316	0.939394	no data	-157	219
ITS45	V1/V2	SIVmac239	1.19342	1.27368	60	218
5L7	undefined	SIVmac239	5.54545	no data	1377.3	174
ITS12.01	V1/V2	SIVsmE543-3	2.00943	1.12476	105	147
ITS61.01	HMP	SIVsmE543-3	1.12409	0.879142	219	124
NCI09	V1/V2	SIVmac316	0.954545	no data	-66	112
ITS61.02	HMP	SIVmac239	5.7037	2.00702	1102.1	105
ITS104.01	undefined	SIVsmE543-3	2.80515	1.35088	679	87
ITS99	CD4-inducible	SIVmac239	1.66781	1.97895	497	84
ITS03	V1/V2	SIVmac316	1.0106	1.06534	-41	83
NCI09	V1/V2	SIVmac239	0.964029	no data	6	77
1.4H	CD4-inducible	SIVmac239	4.53468	5.85965	1390.1	75
ITS23	CD4bs	SIVsmE660-FL14	1.01408	1.53623	140	57
ITS09.02	V1/V2	SIVmac316	0.971698	1.10795	178	56
ITS41	V1/V2	SIVsmE660-FL14	1.07422	1.58261	260	50
ITS51	CD4-inducible	SIVmac239	1.31276	6.63158	511	41
ITS52	V3	SIVmac239	6.95677	5.89474	803	40
ITS55	HMP	SIVsmE543-3	1.08367	1.5692	934	32
ITS61.02	HMP	SIVsmE543-3	1.27737	2.98246	246	31
ITS45	V1/V2	SIVsmE543-3	1.0122	1.09942	55	30
ITS12.01	V1/V2	SIVmac239	1.03382	1.28421	110	21
ITS23	CD4bs	SIVmac316	0.996047	1.02557	142	18
ITS90.03	gp120-gp41	SIVsmE660-FL14	0.938596	no data	50	14
ITS41	V1/V2	SIVmac239	1.73913	1.94386	230	12
ITS55	HMP	SIVsmE660-FL14	1.52817	2.47826	1091.2	11
ITS23	CD4bs	SIVmac239	1.03586	1.28772	155	6
ITS41	V1/V2	SIVsmE543-3	1.03302	0.933723	132	1
ITS46	V1/V2	SIVmac239	1.50617	1.57895	129	-10
ITS12.01	V1/V2	SIVmac316	0.962264	1.04261	102	-19
ITS54	HMP	SIVsmE543-3	1.21912	1.57115	1148.8	-20
ITS55	HMP	SIVmac316	1.20949	1.63068	456	-33
ITS70.01	HMP	SIVsmE543-3	1.46341	1.92203	540	-73
ITS54	HMP	SIVsmE660-FL14	1.48944	2.37101	1277.5	-79
ITS09.02	V1/V2	SIVmac239	1.79227	2.16491	349	-85
ITS46	V1/V2	SIVsmE660-FL14	0.946708	1.57681	177	-88
ITS06.02	V1/V2	SIVmac239	3.56522	6.21053	732	-97
ITS70.01	HMP	SIVmac239	2.20576	3	1246.2	-102
ITS54	HMP	SIVmac316	1.21344	1.44602	606	-102
ITS99	CD4-inducible	SIVsmE543-3	2.01931	1.64912	299	-109
ITS01	CD4bs	SIVsmE543-3	1.53285	0.865497	206	-128
ITS112.01	MPER	SIVsmE543-3	1.38971	1.20468	11	-130
ITS46	V1/V2	SIVsmE543-3	1.02846	1.06823	100	-154
ITS23	CD4bs	SIVsmE543-3	1.03187	0.916179	183	-156
ITS06.02	V1/V2	SIVsmE543-3	1.62264	1.72904	257	-174
ITS104.01	undefined	SIVmac239	1.66859	2.21404	707	-181
ITS03	V1/V2	SIVsmE543-3	5.08456	2.51462	548	-218
ITS03	V1/V2	SIVmac239	5.02594	3.64912	575	-220
ITS54	HMP	SIVmac239	1.21514	1.52982	625	-234
5L7	undefined	SIVsmE543-3	0.929787	no data	24	-235
ITS55	HMP	SIVmac239	1.17131	1.67018	410	-239
ITS51	CD4-inducible	SIVmac316	1.63566	5.65341	646	-250
ITS46	V1/V2	SIVmac316	1.03101	1.08523	71	-325
ITS45	V1/V2	SIVmac316	1.0155	1.09659	-4	-394
ITS09.02	V1/V2	SIVsmE543-3	2.09434	1.38402	248	-466
1.4H	CD4-inducible	SIVsmE543-3	4.89474	3.60624	1571.4	-762
